# Supplementary material for: The Practice of Deep Sedation in Electrophysiology and Cardiac Pacing Laboratories: Results of an Italian Survey Promoted by the AIAC (Italian Association of Arrhythmology and Cardiac Pacing)
Source: J Clin Med. 2021 Oct 28;10(21):5035. doi: 10.3390/jcm10215035 (PMC8584354; doi:10.3390/jcm10215035)
Supplement: Supplementary file 1 [file jcm-10-05035-s001.zip]

Archive with 1 entries (1 files):
- jcm-1408137-supplementary.pdf
